# Supplementary material for: Integrating omics data and protein interaction networks to prioritize driver genes in cancer
Source: Oncotarget. 2017 Jul 22;8(35):58050–60. doi: 10.18632/oncotarget.19481 (PMC5601632; doi:10.18632/oncotarget.19481)
Supplement: Supplementary file 2 [file oncotarget-08-58050-s002.xls]

## Sheet: THCA
rank	gene	driver gene score
1	EGFR	11.5773
2	EP300	11.2036
3	NRAS	9.97163
4	LYN	9.7808
5	PTPN11	9.41673
6	HRAS	8.7895
7	PIK3R1	8.73474
8	RB1	8.45592
9	CTNNB1	8.33522
10	YWHAG	8.11357
11	PTPN6	7.72167
12	CDC27	7.39243
13	TG	6.70291
14	TGFBR1	6.37911
15	TP53	6.35716
16	ABL1	6.22802
17	CBL	6.07738
18	FN1	6.03085
19	JAK1	5.96501
20	PTK2	5.30348
21	SMAD3	5.20024
22	PML	4.70979
23	RELA	4.68737
24	SP1	4.63662
25	AKT1	4.60221
26	ITGB1	4.42509
27	RASA1	4.40532
28	CAV1	4.2991
29	NCK1	4.28734
30	KDR	4.22986
31	SVIL	4.12337
32	PRKACA	4.10858
33	FLNA	4.07672
34	NOTCH1	4.0568
35	PTK2B	3.8806
36	MAPK3	3.6681
37	IRS1	3.63046
38	IGF1R	3.58821
39	LRP1	3.57098
40	ACTB	3.55206
41	YWHAQ	3.54578
42	PLCG1	3.51855
43	HSP90AA1	3.33741
44	TEP1	3.24548
45	PARP4	3.16313
46	HDAC1	3.11872
47	MET	3.1135
48	ATM	3.0456
49	SYNE1	3.01215
50	PAK2	3.00238
51	SMURF2	2.95699
52	PRKDC	2.94283
53	NCOA3	2.94027
54	CDC42	2.86428
55	CRK	2.85607
56	DLG4	2.83287
57	IL4R	2.82176
58	MCM7	2.79921
59	ERBB2	2.78258
60	JUN	2.76604
61	SOS1	2.7559
62	COPS6	2.65532
63	TAF1	2.60389
64	NCOR1	2.60109
65	MAP3K5	2.55446
66	YWHAE	2.53079
67	VCL	2.46213
68	PIN1	2.40097
69	C3	2.37091
70	FAS	2.35594
71	BAD	2.32006
72	ATN1	2.30801
73	HSF1	2.30601
74	THBS1	2.2502
75	CAMK2G	2.23754
76	MAP3K3	2.23237
77	INSR	2.22907
78	RXRA	2.21067
79	TNXB	2.20831
80	HSPG2	2.1943
81	MCM2	2.17468
82	DLG1	2.14851
83	PTEN	2.11784
84	MAPK9	2.08159
85	TJP1	2.06268
86	YES1	2.04768
87	ITGB3	2.0442
88	MLLT4	2.02341
89	AXIN1	2.01193

## Sheet: KIRC
rank	gene	driver gene score
1	PBRM1	41.8465
2	SETD2	14.9806
3	BAP1	11.8381
4	SRC	11.6655
5	EP300	11.3951
6	GRB2	10.6909
7	EGFR	9.78805
8	CTNNB1	9.34967
9	CREBBP	8.5483
10	TP53	8.49515
11	FYN	8.22675
12	PTPN6	8.04652
13	SHC1	7.08564
14	SMAD2	6.99979
15	STAT3	6.9601
16	PIK3R1	6.90429
17	SMAD4	6.79575
18	DST	6.19724
19	FN1	6.11971
20	RB1	5.87419
21	CBL	5.82123
22	PTEN	5.65866
23	LRP1	5.61998
24	PTK2	5.58899
25	KDR	5.54859
26	RELA	5.49923
27	PTPN11	5.39173
28	STAT1	5.29773
29	PABPC1	5.29506
30	PTPRC	5.15601
31	SYK	5.11383
32	PRKACA	4.97443
33	INSR	4.87613
34	ABL1	4.83244
35	ITGB1	4.80111
36	NOTCH1	4.78348
37	ATM	4.74496
38	AKT1	4.72594
39	JAK1	4.71076
40	HRAS	4.63995
41	MAPK3	4.62847
42	SOS1	4.49103
43	LRP2	4.35084
44	PRKCD	4.16736
45	JUN	4.1253
46	MAPK14	4.10079
47	JAK3	3.96606
48	SVIL	3.96479
49	SMARCA4	3.87534
50	PRKDC	3.86125
51	HSP90AA1	3.83357
52	LCP2	3.78077
53	NCOA3	3.63754
54	ATXN1	3.60499
55	PML	3.58339
56	SMAD3	3.57405
57	SYNE1	3.5643
58	SPEN	3.56234
59	PDGFRB	3.55932
60	HDAC1	3.51001
61	NFKB1	3.47894
62	AKAP9	3.46559
63	MLL2	3.44116
64	NCOR2	3.43758
65	RASA1	3.40418
66	ATF7IP	3.36441
67	CD4	3.3547
68	CLTC	3.31448
69	PTK2B	3.27467
70	THBS1	3.26632
71	ATN1	3.23225
72	DAXX	3.186
73	FLT1	3.18577
74	NCOA1	3.10152
75	C3	3.08704
76	FLNA	3.07383
77	PCNA	3.05666
78	NOTCH2	3.04022
79	MAP3K5	2.93188
80	NCOR1	2.90269
81	MACF1	2.85786
82	HSPA8	2.84479
83	IL6ST	2.80462
84	ERBB2	2.80141
85	COPS6	2.75429
86	RAC1	2.73502
87	MCM7	2.73267
88	AXIN1	2.73105
89	TAF1	2.70601
90	ROCK1	2.69982
91	COL1A2	2.64246
92	ARID1A	2.64111
93	CSK	2.6393
94	NRIP1	2.61164
95	ITGB2	2.60602
96	MMP2	2.58263
97	HGS	2.53984
98	HSPG2	2.51024
99	APC	2.46108
100	BIRC6	2.46056
101	LYST	2.45267
102	XPO1	2.44471
103	TGFBR2	2.4397
104	MAP3K7	2.42435
105	TSC2	2.40929
106	COL5A3	2.37138
107	STAT5B	2.36805
108	COL1A1	2.35588
109	CSF1R	2.32415
110	DCN	2.3237
111	FLT4	2.31737
112	POLR2A	2.31723
113	MLLT4	2.24246
114	BMPR2	2.21164
115	NOTCH3	2.2041
116	GNA13	2.17249
117	NCOA2	2.16449
118	CTNND1	2.14089
119	CSNK2B	2.13072
120	PTPN13	2.1122
121	MAP2K3	2.11006
122	PAK1	2.10389
123	NFE2L2	2.05528
124	TJP1	2.05441
125	RARA	2.03448
126	ABCA1	2.02077
127	WASL	2.01163

## Sheet: HNSC
rank	gene	driver gene score
1	TP53	39.6391
2	PIK3CA	19.199
3	EGFR	16.9363
4	EP300	16.6203
5	FADD	15.4005
6	PPFIA1	14.8007
7	CREBBP	12.6224
8	PIK3R1	11.5605
9	FAT1	11.3417
10	FXR1	10.9291
11	NOTCH1	10.8991
12	MFN1	10.8815
13	SMAD4	10.2017
14	ACTL6A	10.0633
15	SOX2	10.0445
16	DCUN1D1	9.99599
17	GNB4	9.88676
18	ZNF639	9.5646
19	MAPK1	9.49154
20	FN1	8.7948
21	FGFR1	7.89226
22	PTPRC	7.77943
23	YWHAG	7.4612
24	PTPN6	7.41939
25	BRCA1	7.20538
26	MCM7	7.1415
27	STAT3	7.05476
28	SMAD2	7.01754
29	HRAS	7.00356
30	PTPN11	6.81134
31	RB1	6.66217
32	JAK1	6.5209
33	SHC1	6.40113
34	CBL	6.37691
35	CASP8	6.34201
36	CTNNB1	6.19388
37	TRAF2	6.17042
38	NFE2L2	6.13422
39	LRP1	5.96552
40	ITGB1	5.91523
41	LYN	5.75637
42	TLN1	5.48286
43	RASA1	5.46132
44	YWHAZ	5.33797
45	NCOR2	5.30912
46	TGFBR1	5.16909
47	TGFBR2	5.14628
48	FLNA	5.08708
49	PTK2	5.07963
50	SMAD3	5.05167
51	CSNK2A1	4.94837
52	TRRAP	4.92672
53	CAV1	4.82815
54	RAF1	4.81554
55	COPS6	4.80128
56	MDM2	4.71153
57	IGF1R	4.63891
58	PDGFRB	4.62727
59	SMAD1	4.60773
60	IRS1	4.56902
61	RAC1	4.51623
62	PRKDC	4.48011
63	CASP3	4.43339
64	HSP90AA1	4.42903
65	NCOR1	4.42622
66	AKT1	4.41984
67	NR3C1	4.41137
68	YWHAB	4.39052
69	MCM2	4.35183
70	APP	4.34408
71	NSD1	4.34262
72	PRKACA	4.28748
73	DST	4.27565
74	SMURF1	4.23224
75	STAT1	4.22657
76	CALM1	4.10429
77	INSR	4.08145
78	NFKB1	3.84444
79	MBP	3.8096
80	SOS1	3.80554
81	PXN	3.78863
82	SYK	3.77352
83	TRIP13	3.72335
84	ATF7IP	3.69292
85	PDCD6	3.6692
86	COL1A1	3.65964
87	ERBB2	3.6433
88	EXOC3	3.62633
89	WNK1	3.59938
90	THBS1	3.55807
91	COL1A2	3.54778
92	ATN1	3.52123
93	SKIL	3.51286
94	PLCG1	3.49256
95	KDM6A	3.4877
96	ACTB	3.45818
97	STAT5A	3.4291
98	MAPK14	3.4004
99	NOTCH2	3.39628
100	FRS2	3.3751
101	MMP2	3.37492
102	ROCK1	3.37453
103	FLT1	3.37412
104	TJP1	3.35803
105	TAF6	3.35036
106	TESK1	3.32424
107	AKAP9	3.263
108	ITGB2	3.23062
109	NCOA1	3.2287
110	STAT5B	3.21446
111	TPM2	3.1951
112	GSK3B	3.18205
113	PARD3	3.17727
114	POLR2A	3.16144
115	NCK1	3.15863
116	SVIL	3.12303
117	ATM	3.12243
118	CRK	3.07752
119	MACF1	3.06557
120	IKBKG	3.02161
121	ATXN1	3.00902
122	HUWE1	2.99585
123	ARPC1B	2.99385
124	ASPM	2.99252
125	PRKCZ	2.97878
126	SYNE2	2.97732
127	RYR1	2.96171
128	ZNF655	2.92733
129	VCAN	2.88001
130	AHNAK	2.86718
131	C3	2.83859
132	CTDP1	2.83836
133	HSPG2	2.81988
134	PRKCD	2.7963
135	MAP3K7	2.76869
136	TAF1	2.75925
137	UBE2I	2.75765
138	SRRT	2.75162
139	PRKAA1	2.7279
140	NCOA3	2.71805
141	PDAP1	2.70355
142	CXCR4	2.68461
143	CREB3	2.64917
144	HCFC1	2.60865
145	ATR	2.60718
146	IRAK1	2.60099
147	PDPK1	2.58615
148	TRIP6	2.58343
149	PARD6G	2.58006
150	YWHAQ	2.57477
151	GNB2	2.57223
152	BGN	2.55705
153	TGIF1	2.54934
154	ATP5J2	2.52716
155	GIGYF1	2.51076
156	TSC22D4	2.47187
157	ACTN1	2.46761
158	TUBA4A	2.45558
159	CHMP4B	2.42117
160	PIN1	2.41702
161	CNDP2	2.41648
162	ATRX	2.41235
163	DYNLL1	2.41151
164	NCOA6	2.38066
165	NID1	2.3685
166	DLG1	2.36788
167	MTA1	2.36219
168	PLK1	2.3521
169	OBSCN	2.30972
170	CHUK	2.3077
171	EPHB4	2.29872
172	HTT	2.28442
173	ROBO1	2.27977
174	ACVR1	2.27729
175	FGFR3	2.27247
176	APC	2.26872
177	ARPC1A	2.25082
178	PILRB	2.23411
179	RELA	2.21743
180	LTBP1	2.20345
181	DCN	2.20292
182	SMARCA4	2.19405
183	PAIP1	2.19105
184	CPSF4	2.19105
185	HERC2	2.19105
186	MTOR	2.18807
187	PTPN1	2.17867
188	PTK2B	2.17632
189	MCM3	2.14926
190	MAP1B	2.13944
191	CRKL	2.12302
192	CUL1	2.12268
193	SHB	2.11986
194	CDH1	2.11765
195	MLLT4	2.07545
196	IKBKB	2.07386
197	LAMA4	2.06825
198	PCOLCE	2.05861
199	VIM	2.04944
200	JUP	2.03881
201	EPHA2	2.02437
202	LRCH4	2.01761
