# Supplementary material for: Integrating omics data and protein interaction networks to prioritize driver genes in cancer
Source: Oncotarget. 2017 Jul 22;8(35):58050–60. doi: 10.18632/oncotarget.19481 (PMC5601632; doi:10.18632/oncotarget.19481)
Supplement: Supplementary file 3 [file oncotarget-08-58050-s003.xls]

## Sheet: THCA
Category	Term	Genes	Benjamini-Hochberg adjusted P-value	Raw P-value
KEGG_PATHWAY	hsa05200:Pathways in cancer	HRAS, ERBB2, PML, ITGB1, PTEN, CTNNB1, AKT1, CDC42, IGF1R, PTK2, SOS1, FAS, PIK3R1, AXIN1, FN1, EGFR, HSP90AA1, TGFBR1, RXRA, RELA, CBL, MET, TP53, SMAD3, RB1, BAD, NRAS, EP300, PLCG1, HDAC1, JUN, MAPK3, JAK1, MAPK9, ABL1, CRK	1.3112e-19	1.44088e-21
KEGG_PATHWAY	hsa04510:Focal adhesion	HRAS, CAV1, ERBB2, ITGB3, PTEN, ITGB1, CTNNB1, VCL, AKT1, CDC42, IGF1R, PTK2, PAK2, SOS1, THBS1, PIK3R1, FN1, EGFR, ACTB, TNXB, MET, BAD, FLNA, KDR, JUN, MAPK3, MAPK9, CRK	2.4388e-17	5.36e-19
KEGG_PATHWAY	hsa04722:Neurotrophin signaling pathway	HRAS, CAMK2G, RELA, TP53, BAD, IRS1, YWHAE, PTPN11, AKT1, CDC42, NRAS, YWHAG, MAP3K5, PLCG1, MAP3K3, JUN, SOS1, MAPK3, YWHAQ, MAPK9, ABL1, CRK, PIK3R1	1.18966e-16	3.92196e-18
KEGG_PATHWAY	hsa04012:ErbB signaling pathway	EGFR, HRAS, ERBB2, CAMK2G, CBL, BAD, AKT1, NRAS, PTK2, PLCG1, PAK2, JUN, SOS1, NCK1, MAPK3, MAPK9, ABL1, CRK, PIK3R1	7.54952e-15	3.71026e-16
KEGG_PATHWAY	hsa05220:Chronic myeloid leukemia	HRAS, RELA, TGFBR1, CBL, TP53, SMAD3, RB1, BAD, PTPN11, AKT1, NRAS, HDAC1, SOS1, MAPK3, ABL1, CRK, PIK3R1	2.22267e-13	1.21808e-14
KEGG_PATHWAY	hsa04520:Adherens junction	EGFR, ACTB, PTPN6, ERBB2, TGFBR1, MET, SMAD3, CTNNB1, VCL, IGF1R, CDC42, TJP1, EP300, MAPK3, YES1, INSR, MLLT4	2.87992e-13	1.90047e-14
KEGG_PATHWAY	hsa05215:Prostate cancer	EGFR, HRAS, HSP90AA1, ERBB2, RELA, TP53, RB1, BAD, PTEN, CTNNB1, AKT1, NRAS, IGF1R, EP300, SOS1, MAPK3, PIK3R1	2.75813e-12	2.12185e-13
KEGG_PATHWAY	hsa05213:Endometrial cancer	EGFR, AKT1, NRAS, HRAS, ERBB2, SOS1, MAPK3, TP53, BAD, PTEN, PIK3R1, CTNNB1, AXIN1	1.39412e-10	1.22559e-11
KEGG_PATHWAY	hsa05223:Non-small cell lung cancer	EGFR, HRAS, RXRA, ERBB2, TP53, RB1, BAD, AKT1, NRAS, PLCG1, SOS1, MAPK3, PIK3R1	2.00874e-10	1.98666e-11
KEGG_PATHWAY	hsa05210:Colorectal cancer	EGFR, TGFBR1, MET, TP53, SMAD3, BAD, CTNNB1, AKT1, IGF1R, JUN, SOS1, MAPK3, MAPK9, PIK3R1, AXIN1	2.11818e-10	2.32767e-11
KEGG_PATHWAY	hsa05212:Pancreatic cancer	EGFR, RELA, TGFBR1, ERBB2, TP53, SMAD3, RB1, BAD, AKT1, CDC42, MAPK3, JAK1, MAPK9, PIK3R1	3.70395e-10	4.47731e-11
KEGG_PATHWAY	hsa04660:T cell receptor signaling pathway	PTPN6, HRAS, RELA, CBL, AKT1, CDC42, NRAS, PLCG1, PAK2, JUN, SOS1, NCK1, MAPK3, MAPK9, PIK3R1, DLG1	4.82777e-10	6.3663e-11
KEGG_PATHWAY	hsa05214:Glioma	EGFR, AKT1, IGF1R, NRAS, HRAS, PLCG1, CAMK2G, SOS1, MAPK3, TP53, RB1, PTEN, PIK3R1	9.66656e-10	1.38094e-10
KEGG_PATHWAY	hsa05211:Renal cell carcinoma	AKT1, CDC42, NRAS, HRAS, EP300, PAK2, JUN, SOS1, MET, MAPK3, CRK, PIK3R1, PTPN11	3.27841e-09	5.04371e-10
KEGG_PATHWAY	hsa05218:Melanoma	EGFR, AKT1, IGF1R, NRAS, HRAS, MET, MAPK3, TP53, RB1, BAD, PTEN, PIK3R1	5.25371e-08	8.65997e-09
KEGG_PATHWAY	hsa04010:MAPK signaling pathway	EGFR, HRAS, RELA, TGFBR1, TP53, FLNA, AKT1, CDC42, NRAS, MAP3K5, PAK2, MAP3K3, JUN, SOS1, MAPK3, MAPK9, PRKACA, FAS, CRK, RASA1	9.31984e-08	1.63865e-08
KEGG_PATHWAY	hsa04110:Cell cycle	TP53, SMAD3, PRKDC, RB1, MCM2, YWHAE, CDC27, ATM, YWHAG, EP300, MCM7, HDAC1, YWHAQ, ABL1	2.67335e-07	4.99418e-08
KEGG_PATHWAY	hsa04912:GnRH signaling pathway	EGFR, CDC42, NRAS, HRAS, MAP3K3, PTK2B, CAMK2G, JUN, SOS1, MAPK3, MAPK9, PRKACA	1.36244e-06	2.69494e-07
KEGG_PATHWAY	hsa05120:Epithelial cell signaling in Helicobacter pylori infection	EGFR, CDC42, TJP1, PLCG1, LYN, RELA, JUN, MET, MAPK9, PTPN11	4.16344e-06	8.69291e-07
KEGG_PATHWAY	hsa04910:Insulin signaling pathway	AKT1, NRAS, HRAS, SOS1, CBL, MAPK3, MAPK9, PRKACA, BAD, CRK, INSR, IRS1, PIK3R1	4.40766e-06	9.68718e-07
KEGG_PATHWAY	hsa04370:VEGF signaling pathway	AKT1, CDC42, NRAS, HRAS, PTK2, PLCG1, MAPK3, BAD, PIK3R1, KDR	8.78375e-06	2.02703e-06
KEGG_PATHWAY	hsa04662:B cell receptor signaling pathway	AKT1, PTPN6, NRAS, HRAS, LYN, RELA, JUN, SOS1, MAPK3, PIK3R1	8.78375e-06	2.02703e-06
KEGG_PATHWAY	hsa05221:Acute myeloid leukemia	AKT1, NRAS, HRAS, RELA, SOS1, MAPK3, PML, BAD, PIK3R1	1.10521e-05	2.67195e-06
KEGG_PATHWAY	hsa05219:Bladder cancer	EGFR, NRAS, HRAS, ERBB2, MAPK3, TP53, RB1, THBS1	1.25369e-05	3.16869e-06
KEGG_PATHWAY	hsa04810:Regulation of actin cytoskeleton	ACTB, EGFR, HRAS, ITGB3, ITGB1, VCL, NRAS, CDC42, PTK2, PAK2, SOS1, MAPK3, CRK, PIK3R1, FN1	1.83259e-05	4.83323e-06
KEGG_PATHWAY	hsa05222:Small cell lung cancer	AKT1, PTK2, RELA, RXRA, TP53, RB1, ITGB1, PTEN, PIK3R1, FN1	1.92904e-05	5.29959e-06
KEGG_PATHWAY	hsa04670:Leukocyte transendothelial migration	ACTB, CDC42, PTK2, PLCG1, PTK2B, ITGB1, MLLT4, PIK3R1, CTNNB1, VCL, PTPN11	4.53079e-05	1.29453e-05
KEGG_PATHWAY	hsa04664:Fc epsilon RI signaling pathway	AKT1, NRAS, HRAS, PLCG1, LYN, SOS1, MAPK3, MAPK9, PIK3R1	8.54643e-05	2.53583e-05
KEGG_PATHWAY	hsa04360:Axon guidance	CDC42, NRAS, HRAS, PTK2, PAK2, NCK1, MET, MAPK3, ABL1, ITGB1, RASA1	9.23122e-05	2.84047e-05
KEGG_PATHWAY	hsa04062:Chemokine signaling pathway	HRAS, LYN, RELA, AKT1, NRAS, CDC42, PTK2, PTK2B, SOS1, MAPK3, PRKACA, CRK, PIK3R1	9.0734e-05	2.89161e-05
KEGG_PATHWAY	hsa05216:Thyroid cancer	NRAS, HRAS, RXRA, MAPK3, TP53, CTNNB1	0.000227675	7.50634e-05
KEGG_PATHWAY	hsa04650:Natural killer cell mediated cytotoxicity	PTPN6, NRAS, HRAS, PLCG1, PTK2B, SOS1, MAPK3, FAS, PIK3R1, PTPN11	0.000616752	0.000210145
KEGG_PATHWAY	hsa04530:Tight junction	AKT1, ACTB, CDC42, NRAS, HRAS, TJP1, YES1, PTEN, MLLT4, CTNNB1	0.000632405	0.00022243
KEGG_PATHWAY	hsa05130:Pathogenic Escherichia coli infection	ACTB, CDC42, NCK1, YWHAQ, ABL1, ITGB1, CTNNB1	0.000662679	0.000240363
KEGG_PATHWAY	hsa04914:Progesterone-mediated oocyte maturation	AKT1, IGF1R, HSP90AA1, MAPK3, MAPK9, PRKACA, CDC27, PIK3R1	0.000968856	0.0003621
KEGG_PATHWAY	hsa04210:Apoptosis	AKT1, RELA, TP53, PRKACA, FAS, BAD, ATM, PIK3R1	0.0010107	0.000388851
KEGG_PATHWAY	hsa04114:Oocyte meiosis	IGF1R, YWHAG, CAMK2G, MAPK3, YWHAQ, PRKACA, CDC27, YWHAE	0.00400188	0.00158508
KEGG_PATHWAY	hsa04350:TGF-beta signaling pathway	EP300, SP1, TGFBR1, MAPK3, SMAD3, SMURF2, THBS1	0.00564995	0.0023011
KEGG_PATHWAY	hsa04310:Wnt signaling pathway	EP300, CAMK2G, JUN, TP53, SMAD3, MAPK9, PRKACA, CTNNB1, AXIN1	0.00569035	0.00238014
KEGG_PATHWAY	hsa04540:Gap junction	EGFR, NRAS, HRAS, TJP1, SOS1, MAPK3, PRKACA	0.00601647	0.00258293
KEGG_PATHWAY	hsa04630:Jak-STAT signaling pathway	AKT1, PTPN6, EP300, SOS1, IL4R, CBL, JAK1, PIK3R1, PTPN11	0.00636521	0.0028029
KEGG_PATHWAY	hsa04666:Fc gamma R-mediated phagocytosis	AKT1, CDC42, PLCG1, LYN, MAPK3, CRK, PIK3R1	0.0079406	0.00358547
KEGG_PATHWAY	hsa04920:Adipocytokine signaling pathway	AKT1, RELA, RXRA, MAPK9, IRS1, PTPN11	0.00828015	0.00383016
KEGG_PATHWAY	hsa04720:Long-term potentiation	NRAS, HRAS, EP300, CAMK2G, MAPK3, PRKACA	0.00862317	0.00408399
KEGG_PATHWAY	hsa04916:Melanogenesis	NRAS, HRAS, EP300, CAMK2G, MAPK3, PRKACA, CTNNB1	0.00907594	0.0043987
KEGG_PATHWAY	hsa04930:Type II diabetes mellitus	MAPK3, MAPK9, INSR, IRS1, PIK3R1	0.0122282	0.0060657
KEGG_PATHWAY	hsa04320:Dorso-ventral axis formation	EGFR, NOTCH1, SOS1, MAPK3	0.0132527	0.00672125
KEGG_PATHWAY	hsa04144:Endocytosis	EGFR, IGF1R, CDC42, HRAS, TGFBR1, MET, CBL, SMURF2, KDR	0.0152192	0.00788962
KEGG_PATHWAY	hsa04512:ECM-receptor interaction	TNXB, HSPG2, ITGB3, THBS1, ITGB1, FN1	0.0187868	0.00995391
KEGG_PATHWAY	hsa04620:Toll-like receptor signaling pathway	AKT1, RELA, JUN, MAPK3, MAPK9, PIK3R1	0.0382551	0.0207842
KEGG_PATHWAY	hsa04115:p53 signaling pathway	TP53, FAS, THBS1, PTEN, ATM	0.0390009	0.021621
KEGG_PATHWAY	hsa04730:Long-term depression	IGF1R, NRAS, HRAS, LYN, MAPK3	0.0401144	0.0226838
KEGG_PATHWAY	hsa04960:Aldosterone-regulated sodium reabsorption	MAPK3, INSR, IRS1, PIK3R1	0.0451185	0.0260368

## Sheet: KIRC
Category	Term	Genes	Benjamini-Hochberg adjusted P-value	Raw P-value
KEGG_PATHWAY	hsa05200:Pathways in cancer	HRAS, GRB2, ERBB2, STAT5B, PML, NFKB1, ITGB1, PTEN, MMP2, CTNNB1, AKT1, PTK2, SOS1, RAC1, RARA, PIK3R1, AXIN1, CSF1R, APC, FN1, EGFR, HSP90AA1, RELA, CBL, TGFBR2, CREBBP, SMAD4, TP53, SMAD3, SMAD2, RB1, STAT1, STAT3, EP300, HDAC1, JUN, MAPK3, JAK1, PDGFRB, ABL1	1.46657e-19	1.52767e-21
KEGG_PATHWAY	hsa04520:Adherens junction	EGFR, PTPN6, ERBB2, TGFBR2, CREBBP, CSNK2B, SMAD4, SMAD3, CTNND1, SMAD2, SRC, CTNNB1, MAP3K7, TJP1, EP300, FYN, MAPK3, RAC1, WASL, INSR, MLLT4	3.54412e-16	7.38359e-18
KEGG_PATHWAY	hsa04510:Focal adhesion	HRAS, GRB2, ERBB2, ITGB1, PTEN, SRC, CTNNB1, AKT1, PTK2, SOS1, RAC1, SHC1, PAK1, THBS1, PIK3R1, FN1, EGFR, FLT1, ROCK1, FLT4, COL5A3, FLNA, KDR, FYN, JUN, MAPK3, COL1A2, PDGFRB, COL1A1	1.32528e-15	4.14149e-17
KEGG_PATHWAY	hsa05220:Chronic myeloid leukemia	HRAS, GRB2, RELA, TGFBR2, STAT5B, CBL, TP53, SMAD4, SMAD3, NFKB1, RB1, PTPN11, AKT1, HDAC1, SOS1, MAPK3, SHC1, ABL1, PIK3R1	4.52971e-14	1.87886e-15
KEGG_PATHWAY	hsa05212:Pancreatic cancer	EGFR, ERBB2, RELA, TGFBR2, TP53, SMAD4, SMAD3, SMAD2, NFKB1, RB1, STAT1, STAT3, AKT1, MAPK3, RAC1, JAK1, PIK3R1	5.54223e-12	2.88646e-13
KEGG_PATHWAY	hsa05215:Prostate cancer	EGFR, HRAS, HSP90AA1, GRB2, RELA, ERBB2, CREBBP, TP53, NFKB1, RB1, PTEN, CTNNB1, AKT1, EP300, SOS1, MAPK3, PDGFRB, PIK3R1	1.11324e-11	6.95792e-13
KEGG_PATHWAY	hsa05210:Colorectal cancer	EGFR, GRB2, TGFBR2, TP53, SMAD4, SMAD3, SMAD2, CTNNB1, AKT1, JUN, SOS1, MAPK3, RAC1, PDGFRB, PIK3R1, AXIN1, APC	5.06718e-11	3.69486e-12
KEGG_PATHWAY	hsa04660:T cell receptor signaling pathway	PTPRC, PTPN6, HRAS, GRB2, RELA, CBL, NFKB1, AKT1, MAP3K7, FYN, MAPK14, JUN, SOS1, MAPK3, CD4, PAK1, PIK3R1, LCP2	2.24118e-10	1.86765e-11
KEGG_PATHWAY	hsa04062:Chemokine signaling pathway	HRAS, ROCK1, GRB2, RELA, STAT5B, NFKB1, STAT1, PRKCD, STAT3, AKT1, PTK2, PTK2B, SOS1, RAC1, MAPK3, PRKACA, SHC1, WASL, PAK1, JAK3, CSK, PIK3R1	5.21847e-10	4.89232e-11
KEGG_PATHWAY	hsa04012:ErbB signaling pathway	EGFR, HRAS, GRB2, ERBB2, STAT5B, CBL, SRC, AKT1, PTK2, JUN, SOS1, MAPK3, SHC1, PAK1, ABL1, PIK3R1	8.01379e-10	8.3477e-11
KEGG_PATHWAY	hsa04722:Neurotrophin signaling pathway	HRAS, GRB2, RELA, TP53, NFKB1, PRKCD, PTPN11, AKT1, MAP3K5, MAPK14, JUN, SOS1, MAPK3, RAC1, SHC1, ABL1, CSK, PIK3R1	1.58179e-09	1.81247e-10
KEGG_PATHWAY	hsa05213:Endometrial cancer	EGFR, AKT1, HRAS, GRB2, ERBB2, SOS1, MAPK3, TP53, PTEN, PIK3R1, CTNNB1, AXIN1, APC	1.66132e-09	2.07665e-10
KEGG_PATHWAY	hsa04010:MAPK signaling pathway	EGFR, HRAS, GRB2, RELA, MAP2K3, TGFBR2, TP53, NFKB1, DAXX, FLNA, AKT1, MAP3K7, MAP3K5, MAPK14, JUN, SOS1, RAC1, MAPK3, PDGFRB, PRKACA, PAK1, HSPA8, RASA1	4.86446e-08	6.58729e-09
KEGG_PATHWAY	hsa05221:Acute myeloid leukemia	AKT1, HRAS, GRB2, RELA, SOS1, MAPK3, STAT5B, PML, NFKB1, RARA, STAT3, PIK3R1	7.87577e-08	1.14855e-08
KEGG_PATHWAY	hsa04664:Fc epsilon RI signaling pathway	AKT1, HRAS, FYN, GRB2, MAPK14, SOS1, MAP2K3, RAC1, MAPK3, PRKCD, PIK3R1, LCP2, SYK	1.82623e-07	2.85349e-08
KEGG_PATHWAY	hsa05214:Glioma	EGFR, AKT1, HRAS, GRB2, SOS1, MAPK3, TP53, PDGFRB, SHC1, RB1, PTEN, PIK3R1	1.71667e-07	2.86111e-08
KEGG_PATHWAY	hsa05211:Renal cell carcinoma	AKT1, HRAS, EP300, GRB2, JUN, SOS1, MAPK3, CREBBP, RAC1, PAK1, PIK3R1, PTPN11	5.06006e-07	8.96052e-08
KEGG_PATHWAY	hsa04662:B cell receptor signaling pathway	AKT1, PTPN6, HRAS, GRB2, RELA, JUN, SOS1, MAPK3, RAC1, NFKB1, PIK3R1, SYK	9.9638e-07	1.86821e-07
KEGG_PATHWAY	hsa04650:Natural killer cell mediated cytotoxicity	PTPN6, HRAS, GRB2, ITGB2, PTPN11, PTK2B, FYN, SOS1, MAPK3, RAC1, SHC1, PAK1, PIK3R1, LCP2, SYK	1.31823e-06	2.609e-07
KEGG_PATHWAY	hsa04912:GnRH signaling pathway	EGFR, HRAS, GRB2, PTK2B, MAPK14, JUN, SOS1, MAP2K3, MAPK3, PRKACA, PRKCD, MMP2, SRC	1.84468e-06	3.84309e-07
KEGG_PATHWAY	hsa05120:Epithelial cell signaling in Helicobacter pylori infection	EGFR, TJP1, RELA, MAPK14, JUN, RAC1, NFKB1, PAK1, CSK, SRC, PTPN11	3.115e-06	6.81408e-07
KEGG_PATHWAY	hsa05223:Non-small cell lung cancer	EGFR, AKT1, HRAS, GRB2, ERBB2, SOS1, MAPK3, TP53, RB1, PIK3R1	3.71675e-06	8.51757e-07
KEGG_PATHWAY	hsa04310:Wnt signaling pathway	MAP3K7, EP300, ROCK1, JUN, RAC1, CREBBP, SMAD4, TP53, CSNK2B, SMAD3, PRKACA, SMAD2, CTNNB1, AXIN1, APC	5.23342e-06	1.25384e-06
KEGG_PATHWAY	hsa04630:Jak-STAT signaling pathway	PTPN6, IL6ST, GRB2, CREBBP, STAT5B, CBL, STAT1, STAT3, PTPN11, AKT1, EP300, SOS1, JAK1, JAK3, PIK3R1	6.88673e-06	1.72169e-06
KEGG_PATHWAY	hsa04670:Leukocyte transendothelial migration	PTK2, ROCK1, PTK2B, MAPK14, RAC1, CTNND1, ITGB2, ITGB1, MMP2, MLLT4, PIK3R1, CTNNB1, PTPN11	1.11562e-05	2.90527e-06
KEGG_PATHWAY	hsa04810:Regulation of actin cytoskeleton	EGFR, GNA13, HRAS, ROCK1, ITGB2, ITGB1, PTK2, SOS1, MAPK3, RAC1, PDGFRB, WASL, PAK1, CSK, PIK3R1, APC, FN1	1.44385e-05	3.91046e-06
KEGG_PATHWAY	hsa04110:Cell cycle	MCM7, EP300, HDAC1, CREBBP, SMAD4, TP53, PCNA, SMAD3, PRKDC, SMAD2, RB1, ABL1, ATM	1.9008e-05	5.34604e-06
KEGG_PATHWAY	hsa04350:TGF-beta signaling pathway	EP300, ROCK1, MAPK3, CREBBP, TGFBR2, SMAD4, BMPR2, SMAD3, SMAD2, DCN, THBS1	2.35104e-05	6.85726e-06
KEGG_PATHWAY	hsa04320:Dorso-ventral axis formation	NOTCH3, EGFR, NOTCH2, NOTCH1, GRB2, SOS1, MAPK3	2.284e-05	6.89965e-06
KEGG_PATHWAY	hsa05219:Bladder cancer	EGFR, HRAS, ERBB2, MAPK3, TP53, RB1, THBS1, MMP2	4.83123e-05	1.50979e-05
KEGG_PATHWAY	hsa04620:Toll-like receptor signaling pathway	MAP3K7, AKT1, RELA, MAPK14, JUN, MAP2K3, MAPK3, RAC1, NFKB1, STAT1, PIK3R1	8.09766e-05	2.61494e-05
KEGG_PATHWAY	hsa05222:Small cell lung cancer	AKT1, PTK2, RELA, TP53, NFKB1, RB1, ITGB1, PTEN, PIK3R1, FN1	0.000108013	3.60056e-05
KEGG_PATHWAY	hsa05218:Melanoma	EGFR, AKT1, HRAS, MAPK3, TP53, PDGFRB, RB1, PTEN, PIK3R1	0.000201947	6.94238e-05
KEGG_PATHWAY	hsa04370:VEGF signaling pathway	AKT1, HRAS, PTK2, MAPK14, MAPK3, RAC1, SRC, PIK3R1, KDR	0.000291123	0.000103116
KEGG_PATHWAY	hsa04330:Notch signaling pathway	NOTCH3, NOTCH2, NOTCH1, EP300, HDAC1, CREBBP, NCOR2	0.000805461	0.000293733
KEGG_PATHWAY	hsa04910:Insulin signaling pathway	AKT1, HRAS, GRB2, SOS1, CBL, MAPK3, TSC2, PRKACA, SHC1, INSR, PIK3R1	0.000816335	0.000306204
KEGG_PATHWAY	hsa04540:Gap junction	EGFR, HRAS, TJP1, GRB2, SOS1, MAPK3, PDGFRB, PRKACA, SRC	0.000890641	0.000343362
KEGG_PATHWAY	hsa04666:Fc gamma R-mediated phagocytosis	AKT1, PTPRC, MAPK3, RAC1, WASL, PAK1, PRKCD, PIK3R1, SYK	0.00135302	0.000535789
KEGG_PATHWAY	hsa04360:Axon guidance	HRAS, PTK2, ROCK1, FYN, MAPK3, RAC1, PAK1, ABL1, ITGB1, RASA1	0.00235496	0.000957372
KEGG_PATHWAY	hsa04144:Endocytosis	EGFR, HRAS, FLT1, CBL, TGFBR2, HGS, CLTC, SRC, HSPA8, KDR, CSF1R	0.00794623	0.00331864
KEGG_PATHWAY	hsa05014:Amyotrophic lateral sclerosis (ALS)	MAP3K5, MAPK14, MAP2K3, RAC1, TP53, DAXX	0.00881389	0.00377381
KEGG_PATHWAY	hsa04530:Tight junction	AKT1, HRAS, TJP1, CSNK2B, PRKCD, PTEN, MLLT4, SRC, CTNNB1	0.0110867	0.00486565
KEGG_PATHWAY	hsa05130:Pathogenic Escherichia coli infection	ROCK1, FYN, WASL, ABL1, ITGB1, CTNNB1	0.0115123	0.00517305
KEGG_PATHWAY	hsa04512:ECM-receptor interaction	COL1A2, HSPG2, COL1A1, COL5A3, THBS1, ITGB1, FN1	0.0133918	0.00616032
KEGG_PATHWAY	hsa04210:Apoptosis	AKT1, RELA, TP53, NFKB1, PRKACA, ATM, PIK3R1	0.0155029	0.00729715
KEGG_PATHWAY	hsa04621:NOD-like receptor signaling pathway	MAP3K7, HSP90AA1, RELA, MAPK14, MAPK3, NFKB1	0.0153723	0.0073956
KEGG_PATHWAY	hsa05216:Thyroid cancer	HRAS, MAPK3, TP53, CTNNB1	0.0386544	0.019115

## Sheet: HNSC
Category	Term	Genes	Benjamini-Hochberg adjusted P-value	Raw P-value
KEGG_PATHWAY	hsa05200:Pathways in cancer	HRAS, STAT5A, STAT5B, NFKB1, MMP2, CTNNB1, AKT1, CASP3, CASP8, PIK3CA, CHUK, EGFR, HSP90AA1, RELA, TP53, FADD, RB1, JUP, MAPK1, CRKL, EP300, MDM2, PDGFRB, TRAF2, FGFR1, FGFR3, ERBB2, CDH1, ITGB1, IGF1R, PTK2, SOS1, RAC1, PIK3R1, APC, FN1, TGFBR1, CREBBP, TGFBR2, CBL, SMAD4, SMAD3, RAF1, SMAD2, STAT1, STAT3, LAMA4, PLCG1, GSK3B, IKBKG, JAK1, MTOR, IKBKB, CRK	9.79664e-26	1.02048e-27
KEGG_PATHWAY	hsa05215:Prostate cancer	FGFR1, HRAS, ERBB2, NFKB1, CTNNB1, AKT1, IGF1R, PDPK1, SOS1, PIK3CA, CHUK, PIK3R1, EGFR, HSP90AA1, CREB3, RELA, CREBBP, TP53, RAF1, RB1, MAPK1, EP300, GSK3B, IKBKG, PDGFRB, MDM2, MTOR, IKBKB	8.3123e-20	1.73173e-21
KEGG_PATHWAY	hsa05220:Chronic myeloid leukemia	HRAS, STAT5A, STAT5B, NFKB1, AKT1, SOS1, PIK3CA, SHC1, CHUK, PIK3R1, RELA, TGFBR1, TGFBR2, CBL, TP53, SMAD4, RAF1, SMAD3, RB1, PTPN11, MAPK1, CRKL, IKBKG, MDM2, IKBKB, CRK	1.4157e-19	4.42406e-21
KEGG_PATHWAY	hsa04520:Adherens junction	FGFR1, PARD3, ERBB2, CDH1, CTNNB1, MAP3K7, IGF1R, CSNK2A1, RAC1, INSR, MLLT4, ACTB, EGFR, PTPN6, TGFBR1, CREBBP, TGFBR2, SMAD4, SMAD3, ACTN1, SMAD2, MAPK1, TJP1, EP300, PTPN1	4.25318e-18	1.77216e-19
KEGG_PATHWAY	hsa05212:Pancreatic cancer	EGFR, TGFBR1, ERBB2, RELA, TGFBR2, TP53, SMAD4, SMAD3, RAF1, SMAD2, NFKB1, RB1, STAT1, STAT3, AKT1, MAPK1, IKBKG, RAC1, JAK1, PIK3CA, IKBKB, CHUK, PIK3R1	2.00617e-16	1.04488e-17
KEGG_PATHWAY	hsa04722:Neurotrophin signaling pathway	HRAS, YWHAZ, NFKB1, AKT1, SOS1, RAC1, PIK3CA, SHC1, FRS2, PIK3R1, IRAK1, RELA, YWHAB, TP53, RAF1, PRKCD, IRS1, PTPN11, MAPK1, YWHAG, CRKL, PLCG1, MAPK14, GSK3B, YWHAQ, IKBKB, CRK, CALM1	3.57229e-16	2.23268e-17
KEGG_PATHWAY	hsa04062:Chemokine signaling pathway	PRKCZ, PARD3, HRAS, STAT5B, NFKB1, PXN, AKT1, PTK2, CXCR4, PTK2B, SOS1, RAC1, PIK3CA, PRKACA, SHC1, CHUK, PIK3R1, LYN, ROCK1, RELA, RAF1, STAT1, PRKCD, STAT3, MAPK1, CRKL, GNB2, GSK3B, IKBKG, GNB4, IKBKB, CRK	2.9976e-15	2.77301e-16
KEGG_PATHWAY	hsa04510:Focal adhesion	CAV1, TLN1, HRAS, ERBB2, ITGB1, PXN, CTNNB1, AKT1, IGF1R, PDPK1, PTK2, SOS1, RAC1, PIK3CA, SHC1, THBS1, PIK3R1, FN1, EGFR, ACTB, FLT1, ROCK1, ACTN1, RAF1, FLNA, MAPK1, LAMA4, CRKL, GSK3B, COL1A2, PDGFRB, COL1A1, CRK	3.9968e-15	2.87962e-16
KEGG_PATHWAY	hsa05210:Colorectal cancer	EGFR, TGFBR1, TGFBR2, TP53, SMAD4, SMAD3, RAF1, SMAD2, CTNNB1, AKT1, MAPK1, IGF1R, CASP3, GSK3B, SOS1, RAC1, PDGFRB, PIK3CA, PIK3R1, APC	9.88243e-12	9.26487e-13
KEGG_PATHWAY	hsa04012:ErbB signaling pathway	EGFR, HRAS, ERBB2, STAT5A, STAT5B, CBL, RAF1, AKT1, MAPK1, PTK2, CRKL, PLCG1, GSK3B, SOS1, NCK1, PIK3CA, SHC1, MTOR, CRK, PIK3R1	1.74996e-11	1.8229e-12
KEGG_PATHWAY	hsa05221:Acute myeloid leukemia	HRAS, STAT5A, RELA, STAT5B, RAF1, NFKB1, STAT3, AKT1, JUP, MAPK1, SOS1, IKBKG, PIK3CA, MTOR, IKBKB, CHUK, PIK3R1	2.08541e-11	2.38951e-12
KEGG_PATHWAY	hsa05214:Glioma	EGFR, HRAS, TP53, RAF1, RB1, AKT1, IGF1R, MAPK1, PLCG1, SOS1, PDGFRB, PIK3CA, MDM2, SHC1, MTOR, PIK3R1, CALM1	7.75549e-11	9.69434e-12
KEGG_PATHWAY	hsa04660:T cell receptor signaling pathway	PTPRC, PTPN6, HRAS, RELA, CBL, RAF1, NFKB1, AKT1, MAP3K7, MAPK1, PLCG1, MAPK14, GSK3B, NCK1, SOS1, IKBKG, PIK3CA, IKBKB, CHUK, PIK3R1, DLG1	8.77238e-11	1.18793e-11
KEGG_PATHWAY	hsa05213:Endometrial cancer	EGFR, HRAS, ERBB2, TP53, RAF1, CDH1, CTNNB1, AKT1, MAPK1, PDPK1, SOS1, GSK3B, PIK3CA, PIK3R1, APC	5.99759e-10	8.74649e-11
KEGG_PATHWAY	hsa04910:Insulin signaling pathway	PRKCZ, HRAS, CBL, RAF1, IRS1, AKT1, MAPK1, PDPK1, CRKL, GSK3B, SOS1, PIK3CA, PRKACA, SHC1, PRKAA1, MTOR, PTPN1, IKBKB, CRK, INSR, PIK3R1, CALM1	7.17544e-10	1.12116e-10
KEGG_PATHWAY	hsa04662:B cell receptor signaling pathway	PTPN6, HRAS, LYN, RELA, RAF1, NFKB1, AKT1, MAPK1, GSK3B, SOS1, IKBKG, RAC1, PIK3CA, IKBKB, CHUK, PIK3R1, SYK	1.01323e-09	1.68872e-10
KEGG_PATHWAY	hsa04110:Cell cycle	YWHAZ, CREBBP, YWHAB, TP53, SMAD4, SMAD3, PRKDC, SMAD2, RB1, ATR, MCM2, MCM3, ATM, YWHAG, EP300, MCM7, PLK1, GSK3B, YWHAQ, MDM2, CUL1	1.08598e-09	1.9231e-10
KEGG_PATHWAY	hsa05219:Bladder cancer	EGFR, MAPK1, HRAS, FGFR3, ERBB2, TP53, RAF1, MDM2, CDH1, RB1, THBS1, MMP2	7.4174e-08	1.39076e-08
KEGG_PATHWAY	hsa04350:TGF-beta signaling pathway	LTBP1, ROCK1, TGFBR1, CREBBP, TGFBR2, SMAD4, SMAD3, SMAD2, DCN, SMAD1, MAPK1, EP300, SMURF1, THBS1, CUL1, ACVR1	7.41939e-08	1.46842e-08
KEGG_PATHWAY	hsa04210:Apoptosis	IRAK1, TRAF2, RELA, TP53, FADD, NFKB1, ATM, AKT1, CASP3, IKBKG, CASP8, PIK3CA, PRKACA, IKBKB, CHUK, PIK3R1	7.41939e-08	1.46842e-08
KEGG_PATHWAY	hsa04010:MAPK signaling pathway	TRAF2, FGFR1, HRAS, FGFR3, NFKB1, AKT1, MAP3K7, CASP3, SOS1, RAC1, PRKACA, CHUK, RASA1, EGFR, RELA, TGFBR1, TGFBR2, TP53, RAF1, FLNA, MAPK1, CRKL, MAPK14, IKBKG, PDGFRB, IKBKB, CRK	9.96996e-08	2.07708e-08
KEGG_PATHWAY	hsa05223:Non-small cell lung cancer	EGFR, AKT1, MAPK1, HRAS, PDPK1, PLCG1, ERBB2, SOS1, TP53, RAF1, PIK3CA, RB1, PIK3R1	1.02728e-07	2.24716e-08
KEGG_PATHWAY	hsa04670:Leukocyte transendothelial migration	ACTB, ROCK1, ACTN1, ITGB2, MMP2, ITGB1, PXN, CTNNB1, PTPN11, PTK2, PLCG1, CXCR4, PTK2B, MAPK14, RAC1, PIK3CA, MLLT4, PIK3R1	1.10858e-07	2.5405e-08
KEGG_PATHWAY	hsa04810:Regulation of actin cytoskeleton	EGFR, ACTB, FGFR1, HRAS, FGFR3, ROCK1, ACTN1, RAF1, ITGB2, ITGB1, PXN, ARPC1A, MAPK1, ARPC1B, PTK2, CRKL, SOS1, RAC1, PIK3CA, PDGFRB, CRK, PIK3R1, APC, FN1	1.08806e-07	2.60681e-08
KEGG_PATHWAY	hsa05218:Melanoma	EGFR, AKT1, MAPK1, IGF1R, FGFR1, HRAS, TP53, MDM2, PIK3CA, PDGFRB, RAF1, CDH1, RB1, PIK3R1	2.69925e-07	6.74813e-08
KEGG_PATHWAY	hsa05222:Small cell lung cancer	TRAF2, RELA, TP53, NFKB1, RB1, ITGB1, AKT1, PTK2, LAMA4, IKBKG, PIK3CA, IKBKB, CHUK, PIK3R1, FN1	2.75203e-07	7.16675e-08
KEGG_PATHWAY	hsa04620:Toll-like receptor signaling pathway	IRAK1, RELA, FADD, NFKB1, STAT1, AKT1, MAP3K7, MAPK1, MAPK14, IKBKG, RAC1, CASP8, PIK3CA, IKBKB, CHUK, PIK3R1	4.35018e-07	1.17817e-07
KEGG_PATHWAY	hsa05120:Epithelial cell signaling in Helicobacter pylori infection	EGFR, TJP1, CASP3, PLCG1, LYN, RELA, MAPK14, IKBKG, RAC1, NFKB1, IKBKB, CHUK, PTPN11	1.20333e-06	3.38436e-07
KEGG_PATHWAY	hsa04666:Fc gamma R-mediated phagocytosis	PTPRC, LYN, RAF1, PRKCD, AKT1, ARPC1A, ARPC1B, MAPK1, CRKL, PLCG1, RAC1, PIK3CA, CRK, PIK3R1, SYK	1.20842e-06	3.52457e-07
KEGG_PATHWAY	hsa05211:Renal cell carcinoma	HRAS, CREBBP, RAF1, PTPN11, AKT1, MAPK1, CRKL, EP300, SOS1, RAC1, PIK3CA, CRK, PIK3R1	1.55845e-06	4.70782e-07
KEGG_PATHWAY	hsa04664:Fc epsilon RI signaling pathway	AKT1, MAPK1, HRAS, PLCG1, LYN, MAPK14, SOS1, RAC1, RAF1, PIK3CA, PRKCD, PIK3R1, SYK	5.05435e-06	1.57949e-06
KEGG_PATHWAY	hsa04920:Adipocytokine signaling pathway	AKT1, TRAF2, RELA, IKBKG, NFKB1, PRKAA1, MTOR, IKBKB, IRS1, CHUK, STAT3, PTPN11	7.00809e-06	2.26303e-06
KEGG_PATHWAY	hsa05130:Pathogenic Escherichia coli infection	ARPC1A, ACTB, ARPC1B, YWHAZ, ROCK1, NCK1, YWHAQ, TUBA4A, CDH1, ITGB1, CTNNB1	1.07154e-05	3.57181e-06
KEGG_PATHWAY	hsa04621:NOD-like receptor signaling pathway	MAP3K7, MAPK1, HSP90AA1, RELA, MAPK14, IKBKG, CASP8, NFKB1, IKBKB, TRIP6, CHUK	2.28973e-05	7.871e-06
KEGG_PATHWAY	hsa04650:Natural killer cell mediated cytotoxicity	PTPN6, HRAS, RAF1, ITGB2, PTPN11, MAPK1, CASP3, PLCG1, PTK2B, SOS1, RAC1, PIK3CA, SHC1, PIK3R1, SYK	5.86426e-05	2.07697e-05
KEGG_PATHWAY	hsa04622:RIG-I-like receptor signaling pathway	MAP3K7, TRAF2, RELA, MAPK14, IKBKG, CASP8, NFKB1, FADD, IKBKB, CHUK, PIN1	7.44274e-05	2.71356e-05
KEGG_PATHWAY	hsa04930:Type II diabetes mellitus	MAPK1, PRKCZ, PIK3CA, MTOR, IKBKB, INSR, PRKCD, IRS1, PIK3R1	0.000117798	4.41758e-05
KEGG_PATHWAY	hsa04370:VEGF signaling pathway	AKT1, MAPK1, HRAS, PTK2, PLCG1, MAPK14, RAC1, RAF1, PIK3CA, PXN, PIK3R1	0.000114641	4.41861e-05
KEGG_PATHWAY	hsa04310:Wnt signaling pathway	MAP3K7, CSNK2A1, EP300, ROCK1, GSK3B, RAC1, CREBBP, SMAD4, TP53, SMAD3, PRKACA, SMAD2, CUL1, CTNNB1, APC	0.000217542	8.61159e-05
KEGG_PATHWAY	hsa04360:Axon guidance	HRAS, ROCK1, EPHB4, ITGB1, EPHA2, MAPK1, PTK2, ROBO1, CXCR4, NCK1, GSK3B, RAC1, RASA1	0.000670735	0.00027254
KEGG_PATHWAY	hsa04530:Tight junction	ACTB, PRKCZ, HRAS, PARD3, ACTN1, PRKCD, CTNNB1, AKT1, TJP1, CSNK2A1, EXOC3, PARD6G, MLLT4	0.000931835	0.00038837
KEGG_PATHWAY	hsa04630:Jak-STAT signaling pathway	PTPN6, STAT5A, CREBBP, STAT5B, CBL, STAT1, STAT3, PTPN11, AKT1, EP300, SOS1, JAK1, PIK3CA, PIK3R1	0.000987627	0.000421919
KEGG_PATHWAY	hsa04912:GnRH signaling pathway	EGFR, MAPK1, HRAS, PTK2B, MAPK14, SOS1, RAF1, PRKACA, PRKCD, MMP2, CALM1	0.000974168	0.000426316
KEGG_PATHWAY	hsa04144:Endocytosis	EGFR, PRKCZ, HRAS, PARD3, FGFR3, FLT1, CHMP4B, TGFBR1, CBL, TGFBR2, IGF1R, CXCR4, MDM2, PARD6G, SMURF1	0.00152469	0.000683223
KEGG_PATHWAY	hsa04914:Progesterone-mediated oocyte maturation	AKT1, IGF1R, MAPK1, HSP90AA1, PLK1, MAPK14, RAF1, PIK3CA, PRKACA, PIK3R1	0.00150301	0.000689162
KEGG_PATHWAY	hsa04916:Melanogenesis	MAPK1, HRAS, EP300, CREB3, GSK3B, CREBBP, RAF1, PRKACA, CALM1, CTNNB1	0.00403842	0.00189504
KEGG_PATHWAY	hsa04150:mTOR signaling pathway	AKT1, MAPK1, PDPK1, PIK3CA, PRKAA1, MTOR, PIK3R1	0.00697395	0.00334778
KEGG_PATHWAY	hsa04540:Gap junction	EGFR, MAPK1, HRAS, TJP1, SOS1, PDGFRB, TUBA4A, RAF1, PRKACA	0.00737681	0.00361839
KEGG_PATHWAY	hsa04114:Oocyte meiosis	IGF1R, MAPK1, YWHAZ, YWHAG, PLK1, YWHAB, YWHAQ, PRKACA, CUL1, CALM1	0.00778391	0.00389956
KEGG_PATHWAY	hsa04320:Dorso-ventral axis formation	EGFR, MAPK1, NOTCH2, NOTCH1, SOS1	0.00983465	0.00503192
KEGG_PATHWAY	hsa04960:Aldosterone-regulated sodium reabsorption	MAPK1, PDPK1, PIK3CA, INSR, IRS1, PIK3R1	0.0110434	0.00576705
KEGG_PATHWAY	hsa05216:Thyroid cancer	MAPK1, HRAS, TP53, CDH1, CTNNB1	0.0162222	0.00865109
KEGG_PATHWAY	hsa04115:p53 signaling pathway	CASP3, CASP8, TP53, MDM2, ATR, THBS1, ATM	0.0227974	0.0124138
KEGG_PATHWAY	hsa04720:Long-term potentiation	MAPK1, HRAS, EP300, CREBBP, RAF1, PRKACA, CALM1	0.0227974	0.0124138
